# Supplementary material for: Stable Supercapacitors Based on Activated Carbon Prepared from Italian Orange Juice
Source: Nanomaterials (Basel). 2023 Dec 26;14(1):71. doi: 10.3390/nano14010071 (PMC10780622; doi:10.3390/nano14010071)
Supplement: Supplementary file 1 [file nanomaterials-14-00071-s001.zip]

Archive with 1 entries (1 files):
- nanomaterials-2759617-SI.pdf
